# Supplementary material for: Development of A Surgical Treatment Algorithm for Breast Reconstruction in Poland Syndrome Patients Considering Severity, Sex, and BMI
Source: J Clin Med. 2021 Sep 29;10(19):4515. doi: 10.3390/jcm10194515 (PMC8509377; doi:10.3390/jcm10194515)
Supplement: Supplementary file 1 [file jcm-10-04515-s001.zip]

Archive with 1 entries (1 files):
- jcm-1391123-supplementary.mp4
